# Supplementary material for: Importance of human demographic history knowledge in genetic studies involving multi-ethnic cohorts
Source: Wellcome Open Res. 2018 Oct 31;3:82. Originally published 2018 Jul 6. [Version 3] doi: 10.12688/wellcomeopenres.14692.3 (PMC6206618; doi:10.12688/wellcomeopenres.14692.3)
Supplement: Supplementary file 1 [file wellcomeopenres-3-16251-s0000.tgz]

Archive with 1 entries (1 files):
- a20d6254-cd07-4ea6-87f0-c8e671f6a681_Supplementary_Figure_1.pdf
