# Supplementary material for: Importance of human demographic history knowledge in genetic studies involving multi-ethnic cohorts
Source: Wellcome Open Res. 2018 Oct 31;3:82. Originally published 2018 Jul 6. [Version 3] doi: 10.12688/wellcomeopenres.14692.3 (PMC6206618; doi:10.12688/wellcomeopenres.14692.3)
Supplement: Supplementary file 2 [file wellcomeopenres-3-16251-s0001.tgz]

Archive with 1 entries (1 files):
- 8ba9461c-6d8d-4588-917b-fe97a7ad9e7f_Supplementary_Figure_2.pdf
