# Supplementary material for: Importance of human demographic history knowledge in genetic studies involving multi-ethnic cohorts
Source: Wellcome Open Res. 2018 Oct 31;3:82. Originally published 2018 Jul 6. [Version 3] doi: 10.12688/wellcomeopenres.14692.3 (PMC6206618; doi:10.12688/wellcomeopenres.14692.3)
Supplement: Supplementary file 3 [file wellcomeopenres-3-16251-s0002.tgz]

Archive with 1 entries (1 files):
- 650d4ece-192f-4fe2-b478-9cfd256f8eb1_Supplementary_Figure_3.pdf
